# Supplementary material for: Heterogeneity of p53 dependent genomic responses following ethanol exposure in a developmental mouse model of fetal alcohol spectrum disorder
Source: PLoS One. 2017 Jul 19;12(7):e0180873. doi: 10.1371/journal.pone.0180873 (PMC5516996; doi:10.1371/journal.pone.0180873)
Supplement: S1 Table — (XLSX) [file pone.0180873.s001.xlsx]

## Sheet: Sheet1
Symbol	Chr	Start	Stop	Title	Function
ACTL6A	3	32722620	32725333	actin-like 6A Gene	Involved in transcriptional activation and repression of select genes by chromatin remodeling
ANAPC16	10	59996448	60003112	UPF0448 protein C10orf104 homolog anaphase-promoting complex subunit 16
APAF1	10	91001010	91009249	apoptotic peptidase activating factor 1 Gene	Oligomeric Apaf-1 mediates the cytochrome c-dependent autocatalytic activation of pro-caspase 9
APEX2	X	150571507	150584534	apurinic/apyrimidinic endonuclease 2 Gene	May participate in both nuclear and mitochondrial post- replicative base excision repair
API5	2	94425591	94427084	apoptosis inhibitor 5 Gene	Antiapoptotic factor that may have a role in protein assembly. Negatively regulates ACIN1. By binding to ACIN1, it suppresses ACIN1 cleavage from CASP3 and ACIN1-mediated DNA fragmentation. Also known to efficiently suppress E2F1-induced apoptosis
ATM	9	53527173	53531776	ataxia telangiectasia mutated homolog
ATR	9	95881226	95883208	ataxia telangiectasia and Rad3 related Gene	Serine/threonine protein kinase which activates checkpoint signaling upon genotoxic stresses such as ionizing radiation
ATXN3	12	101945834	101948048	ataxin 3 Gene	Interacts with key regulators of transcription and represses transcription. Acts as a histone-binding protein that regulates transcription. Acts as a deubiquitinating enzyme
BAI1	15	74528930	74538459	brain-specific angiogenesis inhibitor 1 Gene	Likely to be a potent inhibitor of angiogenesis in brain and may play a significant role as a mediator of the p53 signal in suppression of glioblastoma. May function in cell adhesion and signal transduction in the brain
BAX	7	45466220	45466898	BCL2-associated X protein Gene	Accelerates programmed cell death by binding to, and antagonizing the apoptosis repressor BCL2 or its adenovirus homolog E1B 19k protein. Induces the release of cytochrome c, activation of CASP3, and thereby apoptosis. BAX deficiency leads to lymphoid hyperplasia and male sterility, because of the cessation of sperm production
BBC3	7	16309583	16312414	BCL2 binding component 3 Gene	Essential mediator of p53-dependent and p53-independent apoptosis
BCL2	1	106538179	106714290	B-cell leukemia/lymphoma 2 Gene	Suppresses apoptosis in a variety of cell systems including factor-dependent lymphohematopoietic and neural cells. Regulates cell death by controlling the mitochondrial membrane permeability. Appears to function in a feedback loop system with caspases. Inhibits caspase activity either by preventing the release of cytochrome c from the mitochondria and/or by binding to the apoptosis-activating fac…
BCL2L1	2	152780668	152830102	BCL2-like 1 Gene	Potent inhibitor of cell death. Isoform Bcl-X
BCL2L10	9	75347758	75351640	Bcl2-like 10 Gene	Promotes cell survival. Suppresses apoptosis
BDNF	2	109675897	109727043	brain derived neurotrophic factor Gene	During development, promotes the survival and differentiation of selected neuronal populations of the peripheral and central nervous systems. Participates in axonal growth, pathfinding and in the modulation of dendritic growth and morphology. Major regulator of synaptic transmission and plasticity at adult synapses in many regions of the CNS
BID	6	120893119	120895831	BH3 interacting domain death agonist Gene	Induces caspases and apoptosis. Counters the protective effect of Bcl-2. The major proteolytic product p15 BID allows the release of cytochrome c
BIRC2	9	7825615	7827009	baculoviral IAP repeat-containing 2 Gene	Apoptotic suppressor. The BIR motifs region interacts with TNF receptor associated factors 1 and 2
BIRC5	11	117849754	117852780	baculoviral IAP repeat-containing 5 Gene	Component of the chromosomal passenger complex
BNIP3	7	138897996	138898828	BCL2/adenovirus E1B interacting protein 3 Gene	Apoptosis-inducing protein that, which can overcome BCL2 suppression. May play a role in repartitioning calcium between the two major intracellular calcium stores in association with BCL2
BRCA1	11	101497934	101502032	breast cancer 1 Gene	The BRCA1-BARD1 heterodimer coordinates a diverse range of cellular pathways such as DNA damage repair, ubiquitination and transcriptional regulation to maintain genomic stability. Acts by mediating ubiquitin E3 ligase activity that is required for its tumor suppressor function. Plays a central role in DNA repair by facilitating cellular response to DNA repair. Required for appropriate cell cycle…
BRCA2	5	150534593	150535550	breast cancer 2 Gene	Involved in double-strand break repair and/or homologous recombination. May participate in S phase checkpoint activation
BRIP1	11	86148358	86152809	BRCA1 interacting protein C-terminal helicase 1 Gene	DNA-dependent ATPase and 5' to 3' DNA helicase required for the maintenance of chromosomal stability. Acts late in the 'Fanconi anemia' pathway, after FANCD2 ubiquitination. Involved in the repair of DNA double-strand breaks by homologous recombination in a manner that depends on its association with BRCA1
BTG2	1	134074865	134079155	B-cell translocation gene 2, anti-proliferative Gene	Anti-proliferative protein. Modulates transcription regulation mediated by ESR1
BUB1	2	127829678	127831859	budding uninhibited by benzimidazoles 1 homolog
CALB1	4	15895629	15898955	calbindin 1 Gene	Buffers cytosolic calcium. May stimulate a membrane Ca
CALB2	8	110156920	110168206	calbindin 2 Gene	Calretinin is a calcium-binding protein which is abundant in auditory neurons
CAMK1	6	113334514	113336261	calcium/calmodulin-dependent protein kinase I Gene	Calcium/calmodulin-dependent protein kinase belonging to a proposed calcium-triggered signaling cascade involved in a number of cellular processes like transcriptional regulation, hormone production, translational regulation, regulation of actin filament organization and neurite outgrowth. Involved in calcium- dependent activation of the ERK pathway
CARD6	15	5104903	5108376	caspase recruitment domain family, member 6 Gene
CASP1	9	5304187	5306226	caspase 1 Gene	Thiol protease that cleaves IL-1 beta between an Asp and an Ala, releasing the mature cytokine which is involved in a variety of inflammatory processes. Important for defense against pathogens. Cleaves and activates sterol regulatory element binding proteins
CASP14	10	78711995	78714093	caspase 14 Gene	Believed to be a non-apoptotic caspase which is involved in epidermal differentiation. Seems to play a role in keratinocyte differentiation and cornification. Probably regulates maturation of the epidermis by proteolytically processing filaggrin
CASP2	6	42265039	42267649	caspase 2 Gene	Involved in the activation cascade of caspases responsible for apoptosis execution. Might function by either activating some proteins required for cell death or inactivating proteins necessary for cell survival. May be important in multistep carcinogenesis
CASP3	8	46629734	46632441	caspase 3 Gene	Involved in the activation cascade of caspases responsible for apoptosis execution. At the onset of apoptosis it proteolytically cleaves poly
CASP4	9	5321258	5322917	caspase 4, apoptosis-related cysteine peptidase Gene	Involved in the activation cascade of caspases responsible for apoptosis execution. Promotes IL-1 beta processing by ICE, so may also have a role in inflammatory responses
CASP6	3	129906401	129910698	caspase 6 Gene	Involved in the activation cascade of caspases responsible for apoptosis execution. Cleaves poly
CASP7	19	56436719	56442343	caspase 7 Gene	Involved in the activation cascade of caspases responsible for apoptosis execution. Cleaves and activates sterol regulatory element binding proteins
CASP8	1	58827207	58829011	caspase 8 Gene	Most upstream protease of the activation cascade of caspases responsible for the TNFRSF6/FAS mediated and TNFRSF1A induced cell death. Binding to the adapter molecule FADD recruits it to either receptor. The resulting aggregate called death- inducing signaling complex
CASP9	4	141811539	141812316	caspase 9 Gene
CCK	9	121494317	121495689	cholecystokinin Gene	This peptide hormone induces gall bladder contraction and the release of pancreatic enzymes in the gut. Its function in the brain is not clear. Binding to CCK-A receptors stimulates amylase release from the pancreas, binding to CCK-B receptors stimulates gastric acid secretion
CCNA1	3	55049678	55050670	cyclin A1 Gene	May be involved in the control of the cell cycle at the G1/S
CCNB1	13	100780022	100780916	cyclin B1 Gene	Essential for the control of the cell cycle at the G2/M
CCNB2	9	70413102	70418907	cyclin B2 Gene	Essential for the control of the cell cycle at the G2/M
CCND1	7	144934016	144937453	cyclin D1 Gene	Essential for the control of the cell cycle at the G1/S
CCNE2	4	11201305	11202347	cyclin E2 Gene	Essential for the control of the cell cycle at the late G1 and early S phase
CCNF	17	24240779	24241441	cyclin F Gene	Likely to be involved in the control of the cell cycle during S phase and G2
CCNG2	5	93269265	93271044	cyclin G2 Gene	May play a role in growth regulation and in negative regulation of cell cycle progesssion
CCNH	13	85197351	85202496	cyclin H Gene	Regulates CDK7, the catalytic subunit of the CDK- activating kinase
CCNO	13	112988891	112990778	cyclin O Gene	Excises uracil residues from DNA which can arise as a result of misincorporation of dUMP residues by DNA polymerase or due to deamination of cytosine
CD27	6	125233642	125234316	CD27 antigen Gene	Receptor for CD70/CD27L. May play a role in survival of activated T-cells. May play a role in apoptosis through association with SIVA1
CD40	2	165063468	165066564	CD40 antigen Gene	Receptor for TNFSF5/CD40LG
CDC20	4	118433481	118434876	cell division cycle 20 homolog
CDC25A	9	109875579	109877234	cell division cycle 25 homolog A
CDC25C	18	34748915	34749611	cell division cycle 25 homolog C
CDC6	11	98912159	98914014	cell division cycle 6 homolog
CDC7	5	106974601	106975660	cell division cycle 7
CDCA5	19	6085398	6086467	cell division cycle associated 5 Gene	Regulator of sister chromatid cohesion in mitosis. May act by regulating the ability of the cohesin complex to mediate sister chromatid cohesion, perhaps by altering the nature of the interaction of cohesin with the chromosomes
CDCA8	4	124921212	124922064	cell division cycle associated 8 Gene	Component of the chromosomal passenger complex
CDK1	10	69350096	69352912	cyclin-dependent kinase 1 Gene	Plays a key role in the control of the eukaryotic cell cycle. It is required in higher cells for entry into S-phase and mitosis. p34 is a component of the kinase complex that phosphorylates the repetitive C-terminus of RNA polymerase II
CDK2	10	128702413	128703827	cyclin-dependent kinase 2 Gene	Involved in the control of the cell cycle. Interacts with cyclins A, B1, B3, D, or E. Activity of CDK2 is maximal during S phase and G2
CDK4	10	127065155	127066003	cyclin-dependent kinase 4 Gene	Probably involved in the control of the cell cycle
CDK6	5	3390681	3429158	cyclin-dependent kinase 6 Gene	Probably involved in the control of the cell cycle. Interacts with D-type G1 cyclins
CDK7	13	100719302	100720653	cyclin-dependent kinase 7 Gene	Cyclin-dependent kinases
CDKN1A	17	29098397	29100722	cyclin-dependent kinase inhibitor 1A
CDKN1B	6	134920401	134922083	cyclin-dependent kinase inhibitor 1B Gene	Important regulator of cell cycle progression. Involved in G1 arrest. Potent inhibitor of cyclin E- and cyclin A-CDK2 complexes. Positive regulator of cyclin D-dependent kinases such as CDK4. Regulated by phosphorylation and degradation events
CDKN2A	4	89274473	89276985	cyclin-dependent kinase inhibitor 2A Gene	Capable of inducing cell cycle arrest in G1 and G2 phases. Acts as a tumor suppressor. Binds to MDM2 and blocks its nucleocytoplasmic shuttling by sequestering it in the nucleolus. This inhibits the oncogenic action of MDM2 by blocking MDM2- induced degradation of p53 and enhancing p53-dependent transactivation and apoptosis. Also induces G2 arrest and apoptosis in a p53-independent manner by pre…
CFLAR	1	58713286	58726732	CASP8 and FADD-like apoptosis regulator Gene	Apoptosis regulator protein which may function as a crucial link between cell survival and cell death pathways in mammalian cells. Acts as an inhibitor of TNFRSF6 mediated apoptosis. A proteolytic fragment
CHEK1	9	36723797	36725878	checkpoint kinase 1 homolog
CHEK2	5	110840017	110841543	CHK2 checkpoint homolog
CHORDC1	9	18305293	18308820	cysteine and histidine-rich domain
CIDEA	18	67343564	67358854	cell death-inducing DNA fragmentation factor, alpha subunit-like effector A Gene	Activates apoptosis
CLDN11	3	31153914	31164326	claudin 11 Gene integral membrane proteins and components of tight junction strands.	Plays a major role in tight junction-specific obliteration of the intercellular space, through calcium- independent cell-adhesion activity
CORO1A	7	126702976	126704754	coronin, actin binding protein 1A Gene	May be a crucial component of the cytoskeleton of highly motile cells, functioning both in the invagination of large pieces of plasma membrane, as well as in forming protrusions of the plasma membrane involved in cell locomotion. In mycobacteria- infected cells, its retention on the phagosomal membrane prevents fusion between phagosomes and lysosomes
CRADD	10	95174746	95322889	CASP2 and RIPK1 domain containing adaptor with death domain Gene	Apoptotic adaptor molecule specific for caspase-2 and FASL/TNF receptor-interacting protein RIP. In the presence of RIP and TRADD, CRADD recruites caspase-2 to the TNFR-1 signalling complex
CREBBP	16	4092190	4093585	CREB binding protein Gene	Acetylates histones, giving a specific tag for transcriptional activation. Also acetylates non-histone proteins, like NCOA3 coactivator. Binds specifically to phosphorylated CREB and enhances its transcriptional activity toward cAMP-responsive genes
CTGF	10	24597315	24598682	connective tissue growth factor Gene	Major connective tissue mitoattractant secreted by vascular endothelial cells. Promotes proliferation and differentiation of chondrocytes
DCX	X	143877239	143923429	doublecortin Gene	Seems to be required for initial steps of neuronal dispersion and cortex lamination during cerebral cortex development. May act by competing with the putative neuronal protein kinase DCAMKL1 in binding to a target protein. May in that way participate in a signaling pathway that is crucial for neuronal interaction before and during migration, possibly as part of a calcium ion-dependent signal tran…
DDB1	19	10623527	10624847	damage specific DNA binding protein 1 Gene	Required for DNA repair. Binds to DDB2 to form the UV- damaged DNA-binding protein complex
DDB2	2	91217307	91218889	damage specific DNA binding protein 2 Gene	Required for DNA repair. Binds to DDB1 to form the UV- damaged DNA-binding protein complex
DLK1	12	109455493	109458215	delta-like 1 homolog
DLX1	2	71529445	71531156	distal-less homeobox 1 Gene	Likely to play a regulatory role in the development of the ventral forebrain. May play a role in craniofacial patterning and morphogenesis and may be involved in the early development of diencephalic subdivisions
DLX2	2	71543408	71544924	distal-less homeobox 2 Gene	Likely to play a regulatory role in the development of the ventral forebrain. May play a role in craniofacial patterning and morphogenesis
DMC1	15	79585098	79585760	DMC1 dosage suppressor of mck1 homolog, meiosis-specific homologous recombination
DNMT1	9	20927107	20929129	DNA methyltransferase
DNMT3A	12	3906765	3914443	DNA methyltransferase 3A Gene	Required for genome wide de novo methylation and is essential for the establishment of DNA methylation patterns during development. DNA methylation is coordinated with methylation of histones. It modifies DNA in a non-processive manner and also methylates non-CpG sites. May preferentially methylate DNA linker between 2 nucleosomal cores and is inhibited by histone H1. Plays a role in paternal and…
DRAM1	10	88340520	88344711	DNA-damage regulated autophagy modulator 1 Gene	Lysosomal modulator of autophagy that plays a central role in p53/TP53-mediated apoptosis. Not involved in p73/TP73- mediated autophagy
E2F1	2	154562938	154564114	E2F transcription factor 1 Gene	Transcription activator that binds DNA cooperatively with dp proteins through the E2 recognition site, 5'-TTTC[CG]CGC- 3' found in the promoter region of a number of genes whose products are involved in cell cycle regulation or in DNA replication. The DRTF1/E2F complex functions in the control of cell-cycle progression from G1 to S phase. E2F-1 binds preferentially RB1 protein, in a cell-cycle de…
E2F3	13	29916846	29918795	E2F transcription factor 3 Gene	Transcription activator that binds DNA cooperatively with DP proteins through the E2 recognition site, 5'-TTTC[CG]CGC- 3' found in the promoter region of a number of genes whose products are involved in cell cycle regulation or in DNA replication. The DRTF1/E2F complex functions in the control of cell-cycle progression from G1 to S phase. E2F-3 binds specifically to RB1 protein, in a cell-cycle d…
EGR1	18	34861207	34864956	early growth response 1 Gene	Transcriptional regulator. Recognizes and binds to the DNA sequence 5'-CGCCCCCGC-3'
EI24	9	36788193	36789925	etoposide induced 2.4 mRNA Gene	May play a role in the cellular response to DNA damage and/or p53-mediated apoptosis
EOMES	9	118480467	118481386	eomesodermin homolog
EPHB1	9	102041012	102067026	Eph receptor B1 Gene	Receptor for members of the ephrin-B family. Binds to ephrin-B1, -B2 and -B3. May be involved in cell-cell interactions in the nervous system
ERCC1	7	19345606	19348616	excision repair cross-complementing rodent repair deficiency, complementation group 1 Gene	Structure-specific DNA repair endonuclease responsible for the 5'-incision during DNA repair
ERCC2	7	19385830	19386830	excision repair cross-complementing rodent repair deficiency, complementation group 2 Gene	ATP-dependent 5'-3' DNA helicase, component of the core- TFIIH basal transcription factor. Involved in nucleotide excision repair
ERCC3	18	32248163	32254265	excision repair cross-complementing rodent repair deficiency, complementation group 3 Gene	ATP-dependent 3'-5' DNA helicase, component of the core- TFIIH basal transcription factor, involved in nucleotide excision repair
ERCC4	16	13144401	13152009	excision repair cross-complementing rodent repair deficiency, complementation group 4 Gene	Structure-specific DNA repair endonuclease responsible for the 5-prime incision during DNA repair. Involved in homologous recombination that assists in removing interstrand cross-link
ERCC5	1	44175839	44178374	excision repair cross-complementing rodent repair deficiency, complementation group 5 Gene	Single-stranded structure-specific DNA endonuclease involved in DNA excision repair. Makes the 3'incision in DNA nucleotide excision repair
ERCC6	14	32552575	32558009	excision repair cross-complementing rodent repair deficiency, complementation group 6 Gene
ERCC8	13	108158738	108160730	excision repaiross-complementing rodent repair deficiency, complementation group 8 Gene	Involved in transcription
ERRFI1	4	150865364	150868880	ERBB receptor feedback inhibitor 1 Gene
ESR1	10	4783857	4857193	estrogen receptor 1
EXO1	1	175891934	175893061	exonuclease 1 Gene	5'->3' double-stranded DNA exonuclease which may also possess a cryptic 3'->5' double-stranded DNA exonuclease activity. Functions in DNA mismatch repair
EZH2	6	47533742	47540855	enhancer of zeste homolog 2
FADD	7	144578323	144580860	Fas (TNFRSF6)-associated via death domain
FAS	19	34290659	34307278	Fas (TNF receptor superfamily member 6)
Fasl	1	161780692	161783004	Fas ligand
FEN1	19	10199139	10203943	flap structure specific endonuclease 1 Gene	Endonuclease that cleaves the 5'-overhanging flap structure that is generated by displacement synthesis when DNA polymerase encounters the 5'-end of a downstream Okazaki fragment. It fails to cleave other DNA structures, including 3'-flaps and single stranded DNA
FOS	12	85473901	85475186	FBJ osteosarcoma oncogene Gene	Nuclear phosphoprotein which forms a tight but non- covalently linked complex with the JUN/AP-1 transcription factor. Has a critical function in regulating the development of cells destined to form and maintain the skeleton. It is thought to have an important role in signal transduction, cell proliferation and differentiation
FOXM1	6	128371968	128372603	RIKEN cDNA 4933413G19 gene Gene	Transcriptional activatory factor. May play a role in the control of cell proliferation. Binds target genes through the TAAACA motif
FOXO3	10	42185786	42197901	forkhead box O3 Gene
FOXP1	6	98966027	98978237	forkhead box P1 Gene	Transcriptional repressor that plays an important role in the specification and differentiation of lung epithelium. Can act with CTBP1 to synergistically repress transcription but CTPBP1 is not essential. Essential transcriptional regulator of B cell development
GAD1	2	70579111	70585946	glutamic acid decarboxylase 1 Gene	Catalyzes the production of GABA
GAD2	2	22681288	22685066	glutamic acid decarboxylase 2 Gene	Catalyzes the production of GABA
GADD45A	6	67035096	67036915	growth arrest and DNA-damage-inducible 45 alpha Gene	Binds to proliferating cell nuclear antigen. Might affect PCNA interaction with some CDK
GFAP	11	102891911	102893255	glial fibrillary acidic protein Gene	GFAP, a class-III intermediate filament, is a cell- specific marker that, during the development of the central nervous system, distinguishes astrocytes from other glial cells
GML	15	74813455	74816489	GPI anchored molecule like protein Gene
Gsx2	5	75075601	75077893	GS homeobox 2 Gene	Probable transcription factor that binds to the DNA sequence 5'-CNAATTAG-3'
HDAC1	4	129518013	129518971	histone deacetylase 1 Gene	Responsible for the deacetylation of lysine residues on the N-terminal part of the core histones
HES1	16	30066163	30067796	hairy and enhancer of split 1
HK2	6	82732101	82734967	hexokinase 2 Gene
HMGA2	10	120473252	120476935	high mobility group AT-hook 2 Gene	Functions as a transcriptional regulator. Functions in cell cycle regulation through CCNA2
Hprt	X	53002088	53008718	hypoxanthine guanine phosphoribosyl transferase Gene
HSP90B1	10	86695826	86696835	heat shock protein 90, beta
HUS1	11	8993142	8998756	Hus1 homolog
IFNB1	4	88522025	88522794	interferon beta 1, fibroblast Gene	Has antiviral, antibacterial and anticancer activities
IGF1R	7	68195590	68201346	insulin-like growth factor I receptor Gene	This receptor binds insulin-like growth factor 1
IL10	1	131022489	131024970	interleukin 10 Gene	Inhibits the synthesis of a number of cytokines, including IFN-gamma, IL-2, IL-3, TNF and GM-CSF produced by activated macrophages and by helper T-cells
IL6	5	30018005	30019968	interleukin 6 Gene	Cytokine with a wide variety of biological functions. It is a potent inducer of the acute phase response. Plays an essential role in the final differentiation of B-cells into Ig- secreting cells Involved in lymphocyte and monocyte differentiation. It induces myeloma and plasmacytoma growth and induces nerve cells differentiation Acts on B-cells, T-cells, hepatocytes, hematopoeitic progenitor cell…
JAG1	2	137085918	137087162	jagged 1 Gene	Ligand for multiple Notch receptors and involved in the mediation of Notch signaling. May be involved in cell-fate decisions during hematopoiesis. Seems to be involved in early and late stages of mammalian cardiovascular development. Inhibits myoblast differentiation
JUN	4	95049036	95052222	Jun oncogene Gene	Transcription factor that recognizes and binds to the enhancer heptamer motif 5'-TGA[CG]TCA-3'
KAT2B	17	53644614	53648883	K(lysine) acetyltransferase 2B
KDM1A	4	136592965	136602723	lysine (K)-specific demethylase 1A
KRAS	6	145216699	145232254	v-Ki-ras2 Kirsten rat sarcoma viral oncogene homolog Gene	Ras proteins bind GDP/GTP and possess intrinsic GTPase activity
LAMA4	10	39098327	39103618	laminin, alpha 4 Gene	Binding to cells via a high affinity receptor, laminin is thought to mediate the attachment, migration and organization of cells into tissues during embryonic development by interacting with other extracellular matrix components
LAMC1	1	153240317	153242019	laminin, gamma 1 Gene	Binding to cells via a high affinity receptor, laminin is thought to mediate the attachment, migration and organization of cells into tissues during embryonic development by interacting with other extracellular matrix components
LHX2	2	38351308	38353513	LIM homeobox protein 2 Gene	Transcriptional regulatory protein involved in the control of cell differentiation in developing lymphoid and neural cell types
Lig1	7	13299040	13300347	ligase I, DNA, ATP-dependent Gene	DNA ligase that seals nicks in double-stranded DNA during DNA replication, DNA recombination and DNA repair
LIG3	11	82796028	82797448	ligase III, DNA, ATP-dependent Gene	The alpha isoform interacts with DNA-repair protein XRCC1 and can correct defective DNA strand-break repair and sister chromatid exchange following treatment with ionizing radiation and alkylating agents. The beta isoform does not interact with XRCC1 and may be specifically involved in the completion of homologous recombination events that occur during meiotic prophase
LIG4	8	9970020	9976323	ligase IV, DNA, ATP-dependent Gene	Efficiently joins single-strand breaks in a double- stranded polydeoxynucleotide in an ATP-dependent reaction. Involved in DNA nonhomologous end joining
LIMK1	5	134669190	134670524	LIM-domain containing, protein kinase Gene	Protein kinase which regulates actin filament dynamics. Phosphorylates and inactivates the actin binding/depolymerizing factor cofilin, thereby stabilizing the actin cytoskeleton
Lrdd	7	141438515	141438847	leucine-rich and death domain containing Gene	Promotes apoptosis downstream of the tumor suppressor as component of the DNA damage/stress response pathway that connects p53/TP53 to apoptosis. Associates with NEMO/IKBKG and RIP1 and enhances sumoylation and ubiquitination of NEMO/IKBKG which is important for activation of the transcription factor NF-kappa-B. Associates with CASP2/caspase-2 and CRADD/RAIDD, and induces activation of CASP2 whic…
MACF1	4	123503184	123504549	microtubule-actin crosslinking factor 1 Gene	F-actin-binding protein which may play a role in cross- linking actin to other cytoskeletal proteins. Also binds to microtubules
MAD1L1	5	140300434	140302996	mitotic arrest deficient 1-like 1 Gene	Component of the spindle-assembly checkpoint that prevents the onset of anaphase until all chromosomes are properly aligned at the metaphase plate. May recruit MAD2L1 to unattached kinetochores. Has a role in the correct positioning of the septum. Required for anchoring MAD2L1 to the nuclear periphery
MAPK1	16	17026358	17035551	mitogen-activated protein kinase 1 Gene	Involved in both the initiation and regulation of meiosis, mitosis, and postmitotic functions in differentiated cells by phosphorylating a number of transcription factors such as ELK1. Phosphorylates EIF4EBP1	required for initiation of translation. Phosphorylates microtubule-associated protein 2
MAPK7	11	61490608	61493069	mitogen-activated protein kinase 7 Gene	Plays a role in various cellular processes such as proliferation, differentiation and cell survival. The upstream activator of MAPK7 is the MAPK kinase MAP2K5. Upon activation, it translocates to the nucleus and phosphorylates various downstream targets including MEF2C. EGF activates MAPK7 through a Ras- independent and MAP2K5-dependent pathway. May have a role in muscle cell differentiation. May…
MCL1	3	95659761	95663178	myeloid cell leukemia sequence 1 Gene	Involved in the regulation of apoptosis versus cell survival, and in the maintenance of viability but not of proliferation. Mediates its effects by interactions with a number of other regulators of apoptosis
MCM2	6	88885844	88887073	minichromosome maintenance deficient 2 mitotin
MCM3	1	20803014	20804907	minichromosome maintenance deficient 3
MCM4	16	15626036	15627856	minichromosome maintenance deficient 4 homolog
MCM5	8	75114165	75116018	minichromosome maintenance deficient 5, cell division cycle 46
MDM2	10	117692582	117695068	transformed mouse 3T3 cell double minute 2 Gene	Inhibits TP53/p53- and TP73/p73-mediated cell cycle arrest and apoptosis by binding its transcriptional activation domain. Functions as an ubiquitin ligase E3, in the presence of E1 and E2, toward p53 and itself. Permits the nuclear export of p53 and targets it for proteasome-mediated proteolysis. Functions as an ubiquitin ligase E3 toward ARRB1
MDM4	1	133001283	133003890	transformed mouse 3T3 cell double minute 4 Gene	Inhibits p53- and p73-mediated cell cycle arrest and apoptosis by binding its transcriptional activation domain. Inhibits degradation of MDM2. Can reverse MDM2-targeted degradation of p53 while maintaining suppression of p53 transactivation and apoptotic functions. The short isoform is a more potent inhibitor of p53 activity than the long isoform
MIB1	18	10798352	10800248	mindbomb homolog 1
MKI67	7	135689788	135693496	antigen identified by monoclonal antibody Ki 67 Gene
MLH1	9	111268218	111271608	mutL homolog 1
MLH3	12	85250302	85259265	mutL homolog 3
MMS19	19	41957858	41962861	MMS19
MPG	11	32226505	32227949	N-methylpurine-DNA glycosylase Gene	Hydrolysis of the deoxyribose N-glycosidic bond to excise 3-methyladenine, and 7-methylguanine from the damaged DNA polymer formed by alkylation lesions
MRE11A	9	14809804	14811956	meiotic recombination 11 homolog A
MSH2	17	87688942	87696604	mutS homolog 2
MSH3	13	92215470	92221085	mutS homolog 3
MSH4	3	153866321	153867842	mutS homolog 4
MSH5	17	35039201	35041515	mutS homolog 5
MSH6	17	87984446	87988454	mutS homolog 6
MUTYH	4	116818241	116819431	mutY homolog
MYC	15	61987507	61990361	myelocytomatosis oncogene Gene	Participates in the regulation of gene transcription. Binds DNA in a non-specific manner, yet also specifically recognizes the core sequence 5'-CAC[GA]TG-3'. Seems to activate the transcription of growth-related genes
MYOD1	7	46378144	46379092	myogenic differentiation 1 Gene	Involved in muscle differentiation
NEFH	11	4945111	4948064	neurofilament, heavy polypeptide Gene	Neurofilaments usually contain three intermediate filament proteins: L, M, and H which are involved in the maintenance of neuronal caliber. NF-H has an important function in mature axons that is not subserved by the two smaller NF proteins
NEIL1	9	57145098	57147034	nei endonuclease VIII-like 1
NEIL2	14	63182445	63186234	nei like 2
NEIL3	8	53600951	53605799	nei like 3
Nek2	1	191827150	191829517	NIMA
NES	3	87972992	87974875	nestin Gene	May play a role in the trafficking and distribution of IF proteins and potentially other cellular factors to daughter cells during progenitor cell division
NF1	11	79463233	79468875	neurofibromatosis 1 Gene	Stimulates the GTPase activity of Ras. NF1 shows greater affinity for Ras GAP, but lower specific activity. May be a regulator of Ras activity
NFKB1	3	135584655	135589504	nuclear factor of kappa light polypeptide gene enhancer in B-cells 1, p105 Gene	NF-kappa-B is a pleiotropic transcription factor which is present in almost all cell types and is involved in many biological processed such as inflammation, immunity, differentiation, cell growth, tumorigenesis and apoptosis. NF- kappa-B is a homo- or heterodimeric complex formed by the Rel-like domain-containing proteins RELA/p65, RELB, NFKB1/p105, NFKB1/p50, REL and NFKB2/p52 and the heterodim…
NOD1	6	54923942	54928118	nucleotide-binding oligomerization domain containing 1 Gene	Enhances caspase-9-mediated apoptosis. Induces NF-kappa- B activity via RIPK2 and IKK-gamma. Confers responsiveness to intracellular bacterial lipopolysaccharides
NR2E1	10	42561971	42567594	nuclear receptor subfamily 2, group E, member 1 Gene	Orphan receptor that binds DNA as a monomer to hormone response elements
NTHL1	17	24633927	24634895	nth (endonuclease III)-like 1 (E.coli)
NUMBL	7	27268779	27274144	numb-like Gene
Ogg1	6	113329229	113331952	8-oxoguanine DNA-glycosylase 1 Gene	DNA repair enzyme that incises DNA at 8-oxoG residues. Excises 7,8-dihydro-8-oxoguanine and 2,6-diamino-4-hydroxy-5-N- methylformamidopyrimidine
Pak7	2	136116177	136174275	p21 protein
PARP1	1	180573652	180577698	poly (ADP-ribose) polymerase family, member 1
PARP2	14	50811776	50814966	poly (ADP-ribose) polymerase family, member 2
PARP3	9	106475023	106475982	poly (ADP-ribose) polymerase family, member 3
PARP8	13	116868440	116869471	poly (ADP-ribose) polymerase family, member 8
PARVB	15	84271231	84273569	parvin, beta Gene	Probably plays a role in the regulation of cell adhesion and cytoskeleton organization
PAX6	2	105685778	105691723	paired box gene 6 Gene	Transcription factor with important functions in the development of the eye, nose, central nervous system and pancreas. Required for the differentiation of pancreatic islet alpha cells. Competes with PAX4 in binding to a common element in the glucagon, insulin and somatostatin promoters. Regulates specification of the ventral neuron subtypes by establishing the correct progenitor domains
PCBP4	9	106453838	106460149	poly(rC) binding protein 4
PCNA	2	132251903	132253180	proliferating cell nuclear antigen Gene	This protein is an auxiliary protein of DNA polymerase delta and is involved in the control of eukaryotic DNA replication by increasing the polymerase's processibility during elongation of the leading strand
PDE4B	4	102590831	102596112	phosphodiesterase 4B, cAMP specific Gene
PIM2	X	7879628	7881620	proviral integration site 2 Gene	Promotes cell survival in response to a variety of proliferative signals via positive regulation of the I-kappaB kinase/NF-kappaB cascade	this process requires phosphorylation of MAP3K8/COT. Prevents apoptosis induced by growth factor withdrawal via inhibition of caspase-3 activation, and via phosphorylation of pro-apoptotic proteins. Inhibits BAD-induced cell death via phosphorylation of BAD	isoform 1 is less active in this respect. PIM2-mediated cell survival is glucose-dependent but independent of several AKT regulators such as PI3K, HSP-90 and TO [...]
PITX3	19	46137365	46148325	paired-like homeodomain transcription factor 3 Gene	Appears to be involved in normal eye anterior-chamber and lens development
PMAIP1	18	66458604	66460998	phorbol-12-myristate-13-acetate-induced protein 1 Gene	Promotes activation of caspases and apoptosis. Promotes mitochondrial membrane changes and efflux of apoptogenic proteins from the mitochondria. Contributes to p53-dependent apoptosis after radiation exposure. Promotes proteasomal degradation of MCL1. Competes with BIM/BCL2L11 for binding to MCL1 and can displace BIM/BCL2L11 from its binding site on MCL1
PMS1	1	53194928	53197302	postmeiotic segregation increased 1
PMS2	5	143916356	143917677	postmeiotic segregation increased 2
PNKP	7	44857181	44858209	polynucleotide kinase 3'- phosphatase Gene	Catalyzes the phosphorylation of DNA at 5'-hydroxyl termini and can dephosphorylate its 3'-phosphate termini. Plays an important function in DNA repair following ionizing radiation or oxidative damage
POLB	8	22640513	22642356	polymerase (DNA directed), beta
POLD3	7	100082113	100088142	polymerase (DNA-directed), delta 3, accessory subunit
POLH	17	46182685	46184809	polymerase (DNA directed), eta (RAD 30 related)
POLL	19	45553509	45555219	polymerase (DNA directed), lambda
PPIA	11	6418226	6419285	peptidylprolyl isomerase A Gene	PPIases accelerate the folding of proteins. It catalyzes the cis-trans isomerization of proline imidic peptide bonds in oligopeptides
PPM1D	11	85339554	85347071	protein phosphatase 1D magnesium-dependent, delta isoform Gene	Required for the relief of p53-dependent checkpoint mediated cell cycle arrest. Binds to and dephosphorylates 'Ser-18' of TP53 and 'Ser-345' of CHEK1 which contributes to the functional inactivation of these proteins
PPP1R13B	12	111858210	111866534	protein phosphatase 1, regulatory
PPP3CA	3	136921833	136928619	protein phosphatase 3, catalytic subunit, alpha isoform Gene	Calcium-dependent, calmodulin-stimulated protein phosphatase. This subunit may have a role in the calmodulin activation of calcineurin. Dephosphorylates HSPB1. May also dephosphorylate and activate SSH1
PRC1	7	80300301	80301159	protein regulator of cytokinesis 1 Gene	KIF4A translocates PRC1 to the plus ends of interdigitating spindle microtubules during the metaphase to anaphase transition, an essential step for the formation of an organized central spindle midzone and midbody and for successful cytokinesis. Required for KIF14 localization to the central spindle and midbody. Acts as a microtubule-binding and bundling protein both in vivo and vitro. May functi…
PRKCA	11	107986248	108012723	protein kinase C, alpha Gene	This is a calcium-activated, phospholipid-dependent, serine- and threonine-specific enzyme. May play a role in cell motility by phosphorylating CSPG4
PRKDC	16	15731550	15734129	protein kinase, DNA activated, catalytic polypeptide Gene	Serine/threonine-protein kinase that acts as a molecular sensor for DNA damage. Involved in DNA nonhomologous end joining
PTBP1	10	79860117	79860969	polypyrimidine tract binding protein 1 Gene	Plays a role in pre-mRNA splicing. Binds to the polypyrimidine tract of introns. May promote the binding of U2 snRNP to pre-mRNA. Cooperates with RAVER1 to modulate switching between mutually exclusive exons during maturation of the TPM1 pre-mRNA
PTEN	19	32815417	32818060	phosphatase and tensin homolog Gene	Tumor suppressor. Acts as a dual-specificity protein phosphatase, dephosphorylating tyrosine-, serine- and threonine- phosphorylated proteins. Also acts as a lipid phosphatase, removing the phosphate in the D3 position of the inositol ring from phosphatidylinositol 3,4,5-trisphosphate, phosphatidylinositol 3,4-diphosphate, phosphatidylinositol 3- phosphate and inositol 1,3,4,5-tetrakisphosphate w…
PTGS2	1	150100124	150101090	prostaglandin-endoperoxide synthase 2 Gene	May have a role as a major mediator of inflammation and/or a role for prostanoid signaling in activity-dependent plasticity
PTTG1	11	43420248	43420408	pituitary tumor-transforming gene 1 Gene	Regulatory protein, which plays a central role in chromosome stability, in the p53/TP53 pathway, and DNA repair. Probably acts by blocking the action of key proteins. During the mitosis, it blocks Separase/ESPL1 function, preventing the proteolysis of the cohesin complex and the subsequent segregation of the chromosomes. At the onset of anaphase, it is ubiquitinated, conducting to its destruction…
PYCARD	7	127991373	127993171	PYD and CARD domain containing Gene	Promotes caspase-mediated apoptosis. This proapoptotic activity is mediated predominantly through the activation of caspase-9. May be a component of the inflammasome, a protein complex which also includes NALP2, CARD8 and CASP1 and whose function would be the activation of proinflammatory caspases
RACGAP1	15	99622219	99623692	Rac GTPase-activating protein 1 Gene	Essential for the early stages of embryogenesis and may play a role in the microtubule-dependent steps in cytokinesis. Plays key roles in controlling cell growth and differentiation of hematopoietic cells through mechanisms other than regulating Rac GTPase activity. Also involved in the regulation of growth-related processes in adipocytes and myoblasts. May be involved in regulating spermatogenes…
RAD17	13	100622798	100624566	RAD17 homolog
RAD21	15	51973086	51973943	RAD21 homolog
RAD23A	8	84838794	84840641	RAD23a homolog
RAD23B	4	55385410	55392237	RAD23b homolog
RAD50	11	53679390	53680222	RAD50 homolog
RAD51	2	119116312	119118745	RAD51 homolog
RAD51C	11	87402598	87404495	RAD51 homolog c
RAD52	6	119920807	119922823	RAD52 homolog
RAD54L	4	116112481	116118957	RAD54 like
RB1	14	73262529	73264369	retinoblastoma 1 Gene	Key regulator of entry into cell division that acts as a tumor suppressor. Acts as a transcription repressor of E2F1 target genes. The underphosphorylated, active form of RB1 interacts with E2F1 and represses its transcription activity, leading to cell cycle arrest. Directly involved in heterochromatin formation by maintaining overall chromatin structure and, in particular, that of constitutive h…
RELA	19	5641464	5645405	v-rel reticuloendotheliosis viral oncogene homolog A
REST	5	77265494	77268823	RE1-silencing transcription factor Gene	Transcriptional repressor which binds neuron-restrictive silencer element
RPA1	11	75310133	75312448	replication protein A1 Gene	Plays an essential role in several cellular processes in DNA metabolism including replication, recombination and DNA repair. Binds and subsequently stabilizes single-stranded DNA intermediates and thus prevents complementary DNA from reannealing
RPA3	6	8257687	8259141	replication protein A3 Gene	Required for DNA recombination, repair and replication. The activity of RP-A is mediated by single-stranded DNA binding and protein interactions
RPRM	2	54084093	54085552	reprimo, TP53 dependent G2 arrest mediator candidate Gene	May be involved in the regulation of p53-dependent G2 arrest of the cell cycle. Seems to induce cell cycle arrest by inhibiting CDC2 activity and nuclear translocation of the CDC2 cyclin B1 complex
SESN1	10	41894042	41895020	sestrin 1 Gene	Involved in the reduction of peroxiredoxins
SESN2	4	132499766	132502628	sestrin 2 Gene	Involved in the reduction of peroxiredoxins
SIRT1	10	63319005	63322300	sirtuin 1
SLC1A1	19	28892835	28894568	solute carrier family 1
SLC38A1	15	96616142	96624169	solute carrier family 38, member 1 Gene	Functions as a sodium-dependent amino acid transporter. Mediates the saturable, pH-sensitive and electrogenic cotransport of glutamine and sodium ions with a stoichiometry of 1:1. May also transport small zwitterionic and aliphatic amino acids with a lower affinity. May supply glutamatergic and GABAergic neurons with glutamine which is required for the synthesis of the neurotransmitters glutamate…
SLK	19	47635469	47636467	STE20-like kinase
SMAD1	8	79356212	79372364	MAD homolog 1
SMAD2	18	76289039	76292984	MAD homolog 2
Smad3	9	63666148	63667606	MAD homolog 3
SMAD4	18	73658779	73662867	MAD homolog 4
SMC1A	X	152026532	152027952	structural maintenance of chromosomes 1A Gene	Involved in chromosome cohesion during cell cycle and in DNA repair. Involved in DNA repair via its interaction with BRCA1 and its related phosphorylation by ATM, and works as a downstream effector in the ATM/NBS1 branch of S-phase checkpoint
SMOX	2	131521055	131522219	spermine oxidase Gene	Flavoenzyme which catalyzes the oxidation of spermine to spermidine. Can also use N
SMUG1	15	103158157	103161225	single-strand selective monofunctional uracil DNA glycosylase Gene	Responsible for recognizing base lesions in the genome and initiating base excision DNA repair. Acts as a monofunctional DNA glycosylase specific for uracil
SOX9	11	112782210	112784062	SRY-box containing gene 9 Gene	Plays an important role in the normal skeletal development. May regulate the expression of other genes involved in chondrogenesis by acting as a transcription factor for these genes
SPHK2	7	45712456	45713728	sphingosine kinase 2 Gene	Catalyzes the phosphorylation of sphingosine to form sphingosine 1-phosphate
SST	16	23889581	23890844	somatostatin Gene	Somatostatin inhibits the release of somatotropin
STAG1	9	100845016	100848738	stromal antigen 1 Gene	Component of cohesin complex, a complex required for the cohesion of sister chromatids after DNA replication. The cohesin complex apparently forms a large proteinaceous ring within which sister chromatids can be trapped. At anaphase, the complex is cleaved and dissociates from chromatin, allowing sister chromatids to segregate. The cohesin complex may also play a role in spindle pole assembly dur…
STAT1	1	52132544	52135681	signal transducer and activator of transcription 1 Gene	Transcription factor that binds to the IFN-stimulated response element
SYP	X	7648557	7653256	synaptophysin Gene	Possibly involved in structural functions as organizing other membrane components or in targeting the vesicles to the plasma membrane
TADA3	6	113375840	113377520	transcriptional adaptor 3 Gene	Functions as a component of the PCAF complex. The PCAF complex is capable of efficiently acetylating histones in a nucleosomal context. The PCAF complex could be considered as the human version of the yeast SAGA complex. Also known as a coactivator for p53/TP53-dependent transcriptional activation
TDG	10	82629838	82638876	thymine DNA glycosylase Gene	In the DNA of higher eukaryotes, hydrolytic deamination of 5-methylcytosine to thymine leads to the formation of G/T mismatches. This enzyme corrects G/T mispairs to G/C pairs. It is capable of hydrolyzing the carbon-nitrogen bond between the sugar- phosphate backbone of the DNA and a mispaired thymine. In addition to the G/T, it can remove thymine also from C/T and T/T mispairs in the order G/T …
TGFB1	7	25692377	25694340	transforming growth factor, beta 1 Gene	Multifunctional protein that controls proliferation, differentiation and other functions in many cell types. Many cells synthesize TGFB1 and have specific receptors for it. It positively and negatively regulates many other growth factors. It plays an important role in bone remodeling as it is a potent stimulator of osteoblastic bone formation, causing chemotaxis, proliferation and differentiation…
TNF	17	35201084	35201996	tumor necrosis factor Gene	Cytokine that binds to TNFRSF1A/TNFR1 and TNFRSF1B/TNFBR. It is mainly secreted by macrophages and can induce cell death of certain tumor cell lines. It is potent pyrogen causing fever by direct action or by stimulation of interleukin-1 secretion and is implicated in the induction of cachexia, Under certain conditions it can stimulate cell proliferation and induce cell differentiation
TNFRSF10B	14	69777721	69780573	tumor necrosis factor receptor superfamily, member 10b Gene	Receptor for the cytotoxic ligand TNFSF10/TRAIL. The adapter molecule FADD recruits caspase-8 to the activated receptor. The resulting death-inducing signaling complex
TNFRSF1A	6	125349723	125356978	tumor necrosis factor receptor superfamily, member 1a Gene	Receptor for TNFSF2/TNF-alpha and homotrimeric TNFSF1/lymphotoxin-alpha. The adapter molecule FADD recruits caspase-8 to the activated receptor. The resulting death-inducing signaling complex
TNFRSF1B	4	145227468	145229106	tumor necrosis factor receptor superfamily, member 1b Gene	Receptor with high affinity for TNFSF2/TNF-alpha and approximately 5-fold lower affinity for homotrimeric TNFSF1/lymphotoxin-alpha. The TRAF1/TRAF2 complex recruits the apoptotic suppressors BIRC2 and BIRC3 to TNFRSF1B/TNFR2
TRAF2	2	25528232	25530448	TNF receptor-associated factor 2 Gene	Adapter protein and signal transducer that links members of the tumor necrosis factor receptor family to different signaling pathways by association with the receptor cytoplasmic domain and kinases. Association to the receptor is also mediated by the interaction with TRADD. Mediates activation of NF-kappa-B and JNK and is involved in apoptosis. Isoform 2 does not seem to mediate activation of NF-…
TREX1	9	109057932	109059723	three prime repair exonuclease 1 Gene	Exonuclease with a preference for double stranded DNA with mismatched 3' termini. May play a role in DNA repair
Trp53	11	69589789	69590762	transformation related protein 53 Gene	Acts as a tumor suppressor in many tumor types	induces growth arrest or apoptosis depending on the physiological circumstances and cell type. Involved in cell cycle regulation as a trans-activator that acts to negatively regulate cell division by controlling a set of genes required for this process. One of the activated genes is an inhibitor of cyclin-dependent kinases. Apoptosis induction seems to be mediated either by stimulation of BAX and…
Trp53bp2	1	182446274	182449179	transformation related protein 53 binding protein 2 Gene	Regulator that plays a central role in regulation of apoptosis and cell growth via its interactions. Regulates p53/TP53 by enhancing the DNA binding and transactivation function of p53/TP53 on the promoters of proapoptotic genes in vivo. Inhibits the ability of APPBP1 to conjugate NEDD8 to CUL1, and thereby decreases APPBP1 ability to induce apoptosis. Impedes cell cycle progression at G2/M
Trp63	16	25820388	25862465	transformation related protein 63 Gene	Acts as a sequence specific DNA binding transcriptional activator or repressor. The isoforms contain a varying set of transactivation and auto-regulating transactivation inhibiting domains thus showing an isoform specific activity. May be required in conjunction with TP73/p73 for initiation of TP53/p53 dependent apoptosis in response to genotoxic insults and the presence of activated oncogenes. I…
TRP73	4	154060588	154061500	transformation related protein 73 Gene	Acts as a tumor suppressor in many tumor types	induces growth arrest or apoptosis depending on the physiological circumstances and cell type. Involved in cell cycle regulation as a trans-activator that acts to negatively regulate cell division by controlling a set of genes required for this process. One of the activated genes is an inhibitor of cyclin-dependent kinases. Apoptosis induction seems to be mediated either by stimulation of BAX and…
TRPS1	15	50830829	50846942	trichorhinophalangeal syndrome I
TSC1	2	28663500	28665162	tuberous sclerosis 1 Gene	In complex with TSC2, inhibits the nutrient-mediated or growth factor-stimulated phosphorylation of S6K1 and EIF4EBP1 by negatively regulating mTORC1 signaling
TSC2	17	24615477	24618982	tuberous sclerosis 2 Gene	In complex with TSC1, inhibits the nutrient-mediated or growth factor-stimulated phosphorylation of S6K1 and EIF4EBP1 by negatively regulating mTORC1 signaling. Acts as a GTPase- activating protein
TUBB1	2	174450695	174455765	tubulin, beta 1 Gene	Tubulin is the major constituent of microtubules. It binds two moles of GTP, one at an exchangeable site on the beta chain and one at a non-exchangeable site on the alpha-chain
TUBB3	8	123418940	123422010	tubulin, beta 3 Gene	Tubulin is the major constituent of microtubules. It binds two moles of GTP, one at an exchangeable site on the beta chain and one at a non-exchangeable site on the alpha-chain
UGDH	5	65418478	65420343	UDP-glucose dehydrogenase Gene	Involved in the biosynthesis of glycosaminoglycans	hyaluronan, chondroitin sulfate, and heparan sulfate
Ung	5	114137153	114139321	uracil DNA glycosylase Gene	Excises uracil residues from the DNA which can arise as a result of misincorporation of dUMP residues by DNA polymerase or due to deamination of cytosine
VEGFA	17	46020991	46022348	vascular endothelial growth factor A Gene	Growth factor active in angiogenesis, vasculogenesis and endothelial cell growth. Induces endothelial cell proliferation, promotes cell migration, inhibits apoptosis and induces permeabilization of blood vessels. Binds to the VEGFR1/Flt-1 and VEGFR2/Kdr receptors, heparan sulfate and heparin. May play a role in increasing vascular permeability during lactation, when increased transport of molecul…
VIP	10	5640618	5642594	vasoactive intestinal polypeptide Gene	VIP causes vasodilation, lowers arterial blood pressure, stimulates myocardial contractility, increases glycogenolysis and relaxes the smooth muscle of trachea, stomach and gall bladder
WEE1	7	110139562	110143299	WEE 1 homolog 1
WT1	2	105126529	105133060	Wilms tumor 1 homolog Gene	Transcription factor that plays an important role in cellular development and cell survival. Regulates the expression of numerous target genes, including EPO. Plays an essential role for development of the urogenital system. Recognizes and binds to the DNA sequence 5'-CGCCCCCGC-3'. It has a tumor suppressor as well as an oncogenic role in tumor formation. Function may be isoform-specific: isoform…
XAB2	8	3614245	3616158	XPA binding protein 2 Gene	Involved in transcription-coupled repair
XIAP	X	42101996	42109664	X-linked inhibitor of apoptosis Gene	Apoptotic suppressor. Has E3 ubiquitin-protein ligase activity. Mediates the proteasomal degradation of target proteins, such as caspase-3, SMAC or AIFM1. Inhibitor of caspase-3, -7 and -9. Mediates activation of MAP3K7/TAK1, leading to the activation of NF-kappa-B
XPA	4	46185591	46193157	xeroderma pigmentosum, complementation group A Gene	Involved in DNA excision repair. Initiates repair by binding to damaged sites with various affinities, depending on the photoproduct and the transcriptional state of the region. Required for UV-induced CHK1 phosphorylation and the recruitment of CEP164 to cyclobutane pyrimidine dimmers
XPC	6	91499265	91501011	xeroderma pigmentosum, complementation group C Gene	Involved in DNA excision repair. May play a part in DNA damage recognition and/or in altering chromatin structure to allow access by damage-processing enzymes
XRCC1	7	24565536	24566293	X-ray repair complementing defective repair in Chinese hamster cells 1 Gene	Corrects defective DNA strand-break repair and sister chromatid exchange following treatment with ionizing radiation and alkylating agents
XRCC2	5	25689816	25698332	X-ray repair complementing defective repair in Chinese hamster cells 2 Gene	Involved in the homologous recombination repair
XRCC3	12	111804915	111807987	X-ray repair complementing defective repair in Chinese hamster cells 3 Gene	Involved in the homologous recombination repair
XRCC4	13	90000918	90062184	X-ray repair complementing defective repair in Chinese hamster cells 4 Gene	Involved in DNA nonhomologous end joining
XRCC5 (Ku80)	1	72354243	72356886	X-ray repair complementing defective repair in Chinese hamster cells 5 Gene	Single stranded DNA-dependent ATP-dependent helicase. Has a role in chromosome translocation. The DNA helicase II complex binds preferentially to fork-like ends of double-stranded DNA in a cell cycle-dependent manner. It works in the 3'-5' direction. Binding to DNA may be mediated by p70. Involved in DNA nonhomologous end joining
XRCC6	15	82031133	82035777	X-ray repair complementing defective repair in Chinese hamster cells 6 Gene	Single stranded DNA-dependent ATP-dependent helicase. Has a role in chromosome translocation. The DNA helicase II complex binds preferentially to fork-like ends of double-stranded DNA in a cell cycle-dependent manner. It works in the 3'-5' direction. Binding to DNA may be mediated by p70. Involved in DNA nonhomologous end joining
YWHAE	11	75755574	75757023	tyrosine 3-monooxygenase/tryptophan 5-monooxygenase activation protein, epsilon polypeptide Gene	Adapter protein implicated in the regulation of a large spectrum of both general and specialized signaling pathway. Binds to a large number of partners, usually by recognition of a phosphoserine or phosphothreonine motif. Binding generally results in the modulation of the activity of the binding partner

## Sheet: Sheet2
Your Input:
